# Supplementary material for: Identification and Functional Analysis of Two Chitin Synthase Genes in the Common Cutworm, Spodoptera litura
Source: Insects. 2020 Apr 17;11(4):253. doi: 10.3390/insects11040253 (PMC7240487; doi:10.3390/insects11040253)
Supplement: Supplementary file 1 [file insects-11-00253-s001.zip]

Archive with 4 entries (3 files):
- Supplementry Figure/Figure S1.docx
- Supplementry Figure/Figure S2.docx
- Supplementry Figure/Table S1.docx
- Supplementry Figure/
